# Supplementary material for: Structural basis for the oligomerization-facilitated NLRP3 activation
Source: Nat Commun. 2024 Feb 7;15:1164. doi: 10.1038/s41467-024-45396-8 (PMC10850481; doi:10.1038/s41467-024-45396-8)
Supplement: Supplementary file 9 — Source Data [file 41467_2024_45396_MOESM9_ESM.xlsx]

## Sheet: Figure 4A
		1: No Transfection
		2: Pro-IL-1B+ASC+Casp1
		3: Pro-IL-1B+ASC+Casp1+NLRP3
			1: EV (Empty vector)		4: R292A	7:F517A
			2: WT (Wild Type)		5:D363A	8:F813D
			3: K289A		6:V512A	9:L984D

## Sheet: Figure 4B
	EV	IL-1b+ASC+Casp1								IL-1b + ASC	lipo	cells
NLRP3 (2.5 ng)		K289A	R292A	D363A	V512A	F517A	F813D	L984D	WT	WT
	283.696	690.58	472.999	862.082	702.613	957.358	1035.27	246.807	1277.79	155.172
	278.831	491.232	582.964	493.064	682.59	815.57	911.512	134.77	1135.88	150.769
	164.031	741.095	575.328	652.854	704.624	623.479	734.981	187.987	788.442	116.161	1.953
	153.702	318.208	582.964	282.073	1012.82	726.851	1725.15	169.974	823.971	117.581	1.953
	146.382	972.791	511.48	442.387	1030.77	1210.89	1420.12	131.886	596.39	117.581
	181.953	405.247	690.58	298.391	680.596	1239.42	1375.41	282.073	133.327*	121.853
	EV	IL-1b+ASC+Casp1								IL-1b + ASC	lipo	cells
NLRP3 (5 ng)		K289A	R292A	D363A	V512A	F517A	F813D	L984D	WT	WT
	296.751	924.542	398.258	702.613	1012.82	981.644	966.168	716.724	1415.13	189.501
	195.573	1208.52	526.332	472.999	887.769	582.964	1263.36	579.143	792.598	90.926
	143.468	575.328	277.212	522.609	567.718	1024.03	1333.63	1220.38	1287.45	114.743
	144.348	384.815	795.707	574.913	846.616	858.384	2247.63	576.232	914.948	551.308	3.804
	182.023	660.872	948.2	991.056	1398.81	896.967	1943.81	517.658	1809.52	145.347	4.479
	112.962	338.708	1234.23	1042.34	846.616	1216.03	3683.565*	1014.26	1875.19	224.294	3.804
	EV	IL-1b+ASC+Casp1								IL-1b + ASC	lipo	cells
NLRP3 (10 ng)		K289A	R292A	D363A	V512A	F517A	F813D	L984D	WT	WT
	116.821	2508.7	2203.64	600.102	1830.66	2862.69	1275.94	1294.44	1212.73	91.158	3.804
	161.481	1326.64	1504.33	1078.57	2035.57	2373.29	1898.6	951.241	1426.66	83.734	3.14
	415.03	1737.26	1752.37	568.331	1152.27	1943.81	1449.45	1468.84	883.553	210.387	3.804
	44	701	354	425	387	859	764	747	1066	40	2	1
	50	1057	1057	489	811	775	717	396	406	37	2	4
	44	1127	1456	900	1168	1075	682	891	715	45	2.4169921875*	13
	133	3168	2348	1522	1404	1252	2438	1965	1385	186	4	3
	81	2157	2079	1566	2029	1407	2576	1400	1642	182	3	4
	88	1805	2744	1907	2917	2820	1828	1949	1739	198	3	4

## Sheet: Figure 4C
EV			WT NLRP3 2.5 ng			D363A 2.5 ng			F813D 2.5 ng			L984D 2.5 ng				EV+Nigericin			WT NLRP3 2.5 ng+Nigericin			D363A 2.5 ng+Nigericin			F813D 2.5 ng+Nigericin			L984D 2.5 ng+Nigericin
159.375	136.125	144.375	259	252.125	273.75	186.125	187.875	213.625	316.375	289.125	322.25	206	168.25	195.25		153.875	145.25	142.625	506.75	483	515.75	442.625	402.875	429.5	379.125	347.5	359.875	422.25	408.75	328.875
EV			WT NLRP3 5 ng			D363A 5 ng			F813D 5 ng			L984D 5 ng				EV+Nigericin			WT NLRP3 5 ng+ Nigericin			D363A 5 ng+Nigericin			F813D 5 ng+Nigericin			L984D 5 ng+Nigericin
159.375	136.125	144.375	382	363.875	396.5	245.375	237.375	282.125	421.375	361.75	404	218.875	196.625	223		153.875	145.25	142.625	627	590.125	555.125	505.375	438.25	466.75	503.625	424	448.875	504	446.875	355.75
EV			WT NLRP3 10 ng			D363A 10 ng			F813D 10 ng			L984D 10 ng				EV+Nigericin			WT NLRP3 10 ng+Nigericin			D363A 10 ng+Nigericin			F813D 10 ng+Nigericin			L984D 10 ng+Nigericin
159.375	136.125	144.375	493	435.5	537.5	352	303.875	347.875	507.75	453.375	427.5	241	193.5	271.5		153.875	145.25	142.625	666.375	623.375	639.875	584.375	522.375	513.625	580.5	529.375	459.625	504.375	482	423.25
EV			WT NLRP3 2.5 ng			K289A 2.5 ng			L984D – W959A – M988A 2.5 ng							EV+Nigericin			WT NLRP3 2.5 ng+Nigericin			K289A 2.5 ng+Nigericin			L984D – W959A – M988A 2.5 ng+Nigericin
184	151.875	139.375	314.625	316.75	333.125	228.5	223.875	219.5	253.875	237.5	211.875					176.875	172.625	138.625	521.75	475.75	474.25	374.125	380.5	366.875	382.75	348.625	285.5
EV			WT NLRP3 5 ng			K289A 5 ng			L984D – W959A – M988A 5 ng							EV+Nigericin			WT NLRP3 5 ng+Nigericin			K289A 5 ng +Nigericin			L984D – W959A – M988A 5 ng +Nigericin
184	151.875	139.375	426.625	416.625	404	331	317.375	327.25	320.625	322.125	278.125					176.875	172.625	138.625	554.5	578.625	504	508.125	477.75	380.5	457.5	482.75	336.625
EV			WT NLRP3 10 ng			K289A 10 ng			L984D – W959A – M988A 10 ng							EV+Nigericin			WT NLRP3 10 ng+Nigericin			K289A 10 ng+Nigericin			L984D – W959A – M988A 10 ng +Nigericin
184	151.875	139.375	457.75	431.375	462.875	410.125	426.875	382	406.625	366.875	332.125					176.875	172.625	138.625	629.375	588.25	513.25	533.375	554.875	445.25	562.25	540.875	347.125

## Sheet: Supplementary Figure 1A
	NLRP3ΔPYD+ATP without MCC950										NEK7 +NLRP3ΔPYD+ATP without MCC950
	NLRP3ΔPYD+ATP with MCC950									NEK7+NLRP3ΔPYD+ATP with MCC950
	NLRP3+ATP without MCC950

## Sheet: Supplementary Figure 1C
Supplementary Figure 1C left
Time (min)	No Inhibitor			MCC950
	Run1	Run2	Run3	Run1	Run2	Run3
0	14490	15158	14010	13949	13929	14680
30	21982	23639	22761	14363	14187	14024
60	26927	30718	28677	14838	14541	14196
90	32608	36245	34036	14997	15789	14923
120	36007	42106	44516	15745	16037	16024
174	35631*	59749	62658	16230	16111	15763
250	77514	81528	88118	16646	17369	18003
300	104602	119196	121684	19618	19560	20140
Supplementary Figure 1C right
Concentration uM	MCC950
	Run1	Run2	Run3	Run4
50	18755	14218	13330	14271
16.6667	12403	14413	13916	13923
5.55556	12917	15560	13716	14444
1.85185	14065	15515	15210	15668
0.617284	18581	20001	22427	20129
0.205761	40388	44452	43850	44394
0.068587	73274	79496	80728	78258
0.022862	89105	96468	97164	93767
0.007621	95122	102527	100647	98074
0.00254	98183	105381	101384	99883
0.000847	99962	107263	106028	99454
0	102214	108305	107344	97782

## Sheet: Supplementary Figure 8
							1: No Transfection
Supplementary Figure 8A							2: Pro-IL-1B+ASC+Casp1
							3: Pro-IL-1B+ASC+Casp1+NLRP3
			Pro-IL1b		B-actin										NLRP3					ASC						Casp1
						1: EV (Empty vector)		4: R292A	7:F517A
						2: WT (Wild Type)		5:D363A	8:F813D
Supplementary Figure 8B						3: K289A		6:V512A	9:L984D
					B-actin					NEK7							NLRP3
Supplementary Figure 8C
					EV	4.06528	3.67456	2.12156	2.12156	23.0292	7.64058
					WT	164.892	202.13	406.516	665.851	462.607	847.386							Nigericin 15µM			Nigericin 5µM			Nigericin 1µM			Nigericin 0µM
					F813D	212.572	1001.98	350.71	912.634	1398.25	700.729						EV	56.2509	161.44		73.0026	105.634		233.982			2.12156	23.0292	7.64058
					R816A+F813D	160.752	485.066	781.965	586.194	194.05	323.165						WT NLRP3	1577.87	2931.98		1805.91	1615.28		1426.18	2455.53		665.851	462.607	847.386
					L817A+F788A+D789A+R816A+F813D	162.129	60.4818	492.308	856.751	311.011	237.098
					L984D	426.83	80.8786	139.884	495.426	424.878	75.7936
					W959A+M988A+L984D	90.1115	140.543	148.529	367.106	165.585	577.258
